# Supplementary material for: Epigenetic signatures on plasma cell-free DNA to detect kidney allograft rejection in a non-invasive way: development of a 10-plex digital PCR assay
Source: Biomark Res. 2025 Sep 26;13:118. doi: 10.1186/s40364-025-00834-7 (PMC12465476; doi:10.1186/s40364-025-00834-7)
Supplement: Supplementary file 1 — Supplementary Material 1 [file 40364_2025_834_MOESM1_ESM.xlsx]

## Sheet: Database Used
GEO Accession ID	Sample description	Platform	Species
GSM5652178	Adipocytes-Z000000T5	Illumina NovaSeq 6000	Homo Sapiens
GSM5652176	Adipocytes-Z000000T7	Illumina NovaSeq 6000	Homo Sapiens
GSM5652177	Adipocytes-Z000000T9	Illumina NovaSeq 6000	Homo Sapiens
GSM5652179	Aorta-Endothelium-Z00000422	Illumina NovaSeq 6000	Homo Sapiens
GSM5652180	Aorta-Endothelium-Z0000043G	Illumina NovaSeq 6000	Homo Sapiens
GSM5652342	Bladder-Epithelium-Z000000QM	Illumina NovaSeq 6000	Homo Sapiens
GSM5652343	Bladder-Epithelium-Z000000QP	Illumina NovaSeq 6000	Homo Sapiens
GSM5652344	Bladder-Epithelium-Z0000043F	Illumina NovaSeq 6000	Homo Sapiens
GSM5652345	Bladder-Epithelium-Z0000044L	Illumina NovaSeq 6000	Homo Sapiens
GSM5652346	Bladder-Epithelium-Z00000450	Illumina NovaSeq 6000	Homo Sapiens
GSM5652316	Blood-B-Z000000TX	Illumina NovaSeq 6000	Homo Sapiens
GSM5652317	Blood-B-Z000000UB	Illumina NovaSeq 6000	Homo Sapiens
GSM5652318	Blood-B-Z000000UR	Illumina NovaSeq 6000	Homo Sapiens
GSM5652313	Blood-Granulocytes-Z000000TZ	Illumina NovaSeq 6000	Homo Sapiens
GSM5652314	Blood-Granulocytes-Z000000UD	Illumina NovaSeq 6000	Homo Sapiens
GSM5652315	Blood-Granulocytes-Z000000UT	Illumina NovaSeq 6000	Homo Sapiens
GSM5652302	Blood-Monocytes-Z000000TP	Illumina NovaSeq 6000	Homo Sapiens
GSM5652303	Blood-Monocytes-Z000000U3	Illumina NovaSeq 6000	Homo Sapiens
GSM5652304	Blood-Monocytes-Z000000UH	Illumina NovaSeq 6000	Homo Sapiens
GSM5652299	Blood-NK-Z000000TM	Illumina NovaSeq 6000	Homo Sapiens
GSM5652300	Blood-NK-Z000000U1	Illumina NovaSeq 6000	Homo Sapiens
GSM5652301	Blood-NK-Z000000UF	Illumina NovaSeq 6000	Homo Sapiens
GSM5652277	Blood-T-CD3-Z000000TV	Illumina NovaSeq 6000	Homo Sapiens
GSM5652278	Blood-T-CD3-Z000000UP	Illumina NovaSeq 6000	Homo Sapiens
GSM5652279	Blood-T-CD4-Z000000TT	Illumina NovaSeq 6000	Homo Sapiens
GSM5652280	Blood-T-CD4-Z000000U7	Illumina NovaSeq 6000	Homo Sapiens
GSM5652281	Blood-T-CD4-Z000000UM	Illumina NovaSeq 6000	Homo Sapiens
GSM5652282	Blood-T-CD8-Z000000TR	Illumina NovaSeq 6000	Homo Sapiens
GSM5652283	Blood-T-CD8-Z000000U5	Illumina NovaSeq 6000	Homo Sapiens
GSM5652284	Blood-T-CD8-Z000000UK	Illumina NovaSeq 6000	Homo Sapiens
GSM6810003	cfDNA_110000263	Illumina NovaSeq 6000	Homo Sapiens
GSM6810004	cfDNA_110000264	Illumina NovaSeq 6000	Homo Sapiens
GSM6810005	cfDNA_110027051	Illumina NovaSeq 6000	Homo Sapiens
GSM6810006	cfDNA_110027054	Illumina NovaSeq 6000	Homo Sapiens
GSM6810007	cfDNA_110029639	Illumina NovaSeq 6000	Homo Sapiens
GSM6810008	cfDNA_110029979	Illumina NovaSeq 6000	Homo Sapiens
GSM6810009	cfDNA_110032739	Illumina NovaSeq 6000	Homo Sapiens
GSM6810010	cfDNA_110032789	Illumina NovaSeq 6000	Homo Sapiens
GSM6810011	cfDNA_110033253	Illumina NovaSeq 6000	Homo Sapiens
GSM6810012	cfDNA_110033397	Illumina NovaSeq 6000	Homo Sapiens
GSM6810013	cfDNA_110033577	Illumina NovaSeq 6000	Homo Sapiens
GSM6810014	cfDNA_110033633	Illumina NovaSeq 6000	Homo Sapiens
GSM6810015	cfDNA_110033727	Illumina NovaSeq 6000	Homo Sapiens
GSM6810016	cfDNA_110033745	Illumina NovaSeq 6000	Homo Sapiens
GSM6810017	cfDNA_110033746	Illumina NovaSeq 6000	Homo Sapiens
GSM6810018	cfDNA_110033750	Illumina NovaSeq 6000	Homo Sapiens
GSM6810019	cfDNA_110033907	Illumina NovaSeq 6000	Homo Sapiens
GSM6810020	cfDNA_110033912	Illumina NovaSeq 6000	Homo Sapiens
GSM6810021	cfDNA_110033933	Illumina NovaSeq 6000	Homo Sapiens
GSM6810022	cfDNA_110036059	Illumina NovaSeq 6000	Homo Sapiens
GSM6810023	cfDNA_110036107	Illumina NovaSeq 6000	Homo Sapiens
GSM6810024	cfDNA_110036138	Illumina NovaSeq 6000	Homo Sapiens
GSM5652184	Kidney-Glomerular-Endothelium-Z000000Q5	Illumina NovaSeq 6000	Homo Sapiens
GSM5652185	Kidney-Glomerular-Endothelium-Z00000443	Illumina NovaSeq 6000	Homo Sapiens
GSM5652186	Kidney-Glomerular-Endothelium-Z0000045J	Illumina NovaSeq 6000	Homo Sapiens
GSM5652256	Kidney-Glomerular-Epithelium-Z0000045K	Illumina NovaSeq 6000	Homo Sapiens
GSM5652257	Kidney-Glomerular-Epithelium-Z0000045L	Illumina NovaSeq 6000	Homo Sapiens
GSM5652261	Kidney-Glomerular-Podocytes-Z0000042W	Illumina NovaSeq 6000	Homo Sapiens
GSM5652262	Kidney-Glomerular-Podocytes-Z00000441	Illumina NovaSeq 6000	Homo Sapiens
GSM5652263	Kidney-Glomerular-Podocytes-Z00000442	Illumina NovaSeq 6000	Homo Sapiens
GSM5652187	Kidney-Tubular-Endothelium-Z000000PX	Illumina NovaSeq 6000	Homo Sapiens
GSM5652188	Kidney-Tubular-Endothelium-Z000000Q3	Illumina NovaSeq 6000	Homo Sapiens
GSM5652189	Kidney-Tubular-Endothelium-Z0000042R	Illumina NovaSeq 6000	Homo Sapiens
GSM5652258	Kidney-Tubular-Epithelium-Z000000QH	Illumina NovaSeq 6000	Homo Sapiens
GSM5652259	Kidney-Tubular-Epithelium-Z0000043Z	Illumina NovaSeq 6000	Homo Sapiens
GSM5652260	Kidney-Tubular-Epithelium-Z00000440	Illumina NovaSeq 6000	Homo Sapiens
GSM5652233	Liver-Hepatocytes-Z000000R3	Illumina NovaSeq 6000	Homo Sapiens
GSM5652234	Liver-Hepatocytes-Z000000T3	Illumina NovaSeq 6000	Homo Sapiens
GSM5652238	Liver-Hepatocytes-Z00000431	Illumina NovaSeq 6000	Homo Sapiens
GSM5652235	Liver-Hepatocytes-Z0000043Q	Illumina NovaSeq 6000	Homo Sapiens
GSM5652236	Liver-Hepatocytes-Z0000044H	Illumina NovaSeq 6000	Homo Sapiens
GSM5652237	Liver-Hepatocytes-Z0000044M	Illumina NovaSeq 6000	Homo Sapiens
GSM5652191	Lung-Alveolar-Endothelium-Z000000Q1	Illumina NovaSeq 6000	Homo Sapiens
GSM5652192	Lung-Alveolar-Endothelium-Z000000QK	Illumina NovaSeq 6000	Homo Sapiens
GSM5652193	Lung-Alveolar-Endothelium-Z0000045H	Illumina NovaSeq 6000	Homo Sapiens
GSM5652194	Pancreas-Endothelium-Z0000042D	Illumina NovaSeq 6000	Homo Sapiens
GSM5652195	Pancreas-Endothelium-Z0000042X	Illumina NovaSeq 6000	Homo Sapiens
GSM5652196	Pancreas-Endothelium-Z00000430	Illumina NovaSeq 6000	Homo Sapiens
GSM5652181	Saphenous-Vein-Endothelium-Z000000RM	Illumina NovaSeq 6000	Homo Sapiens
GSM5652182	Saphenous-Vein-Endothelium-Z000000S7	Illumina NovaSeq 6000	Homo Sapiens
GSM5652183	Saphenous-Vein-Endothelium-Z000000SB	Illumina NovaSeq 6000	Homo Sapiens
GSM5652274	Erythrocyte_progenitors-Z000000RF	Illumina NovaSeq 6000	Homo Sapiens
GSM5652275	Erythrocyte_progenitors-Z000000RH	Illumina NovaSeq 6000	Homo Sapiens
GSM5652276	Erythrocyte_progenitors-Z000000RK	Illumina NovaSeq 6000	Homo Sapiens

## Sheet: All Database
GEO Accession ID	Sample description	Platform	Species
GSM5652176	Adipocytes-Z000000T7	Illumina NovaSeq 6000	Homo Sapiens
GSM5652177	Adipocytes-Z000000T9	Illumina NovaSeq 6000	Homo Sapiens
GSM5652178	Adipocytes-Z000000T5	Illumina NovaSeq 6000	Homo Sapiens
GSM5652179	Aorta-Endothelium-Z00000422	Illumina NovaSeq 6000	Homo Sapiens
GSM5652180	Aorta-Endothelium-Z0000043G	Illumina NovaSeq 6000	Homo Sapiens
GSM5652181	Saphenous-Vein-Endothelium-Z000000RM	Illumina NovaSeq 6000	Homo Sapiens
GSM5652182	Saphenous-Vein-Endothelium-Z000000S7	Illumina NovaSeq 6000	Homo Sapiens
GSM5652183	Saphenous-Vein-Endothelium-Z000000SB	Illumina NovaSeq 6000	Homo Sapiens
GSM5652184	Kidney-Glomerular-Endothelium-Z000000Q5	Illumina NovaSeq 6000	Homo Sapiens
GSM5652185	Kidney-Glomerular-Endothelium-Z00000443	Illumina NovaSeq 6000	Homo Sapiens
GSM5652186	Kidney-Glomerular-Endothelium-Z0000045J	Illumina NovaSeq 6000	Homo Sapiens
GSM5652187	Kidney-Tubular-Endothelium-Z000000PX	Illumina NovaSeq 6000	Homo Sapiens
GSM5652188	Kidney-Tubular-Endothelium-Z000000Q3	Illumina NovaSeq 6000	Homo Sapiens
GSM5652189	Kidney-Tubular-Endothelium-Z0000042R	Illumina NovaSeq 6000	Homo Sapiens
GSM5652190	Liver-Endothelium-Z000000RB	Illumina NovaSeq 6000	Homo Sapiens
GSM5652191	Lung-Alveolar-Endothelium-Z000000Q1	Illumina NovaSeq 6000	Homo Sapiens
GSM5652192	Lung-Alveolar-Endothelium-Z000000QK	Illumina NovaSeq 6000	Homo Sapiens
GSM5652193	Lung-Alveolar-Endothelium-Z0000045H	Illumina NovaSeq 6000	Homo Sapiens
GSM5652194	Pancreas-Endothelium-Z0000042D	Illumina NovaSeq 6000	Homo Sapiens
GSM5652195	Pancreas-Endothelium-Z0000042X	Illumina NovaSeq 6000	Homo Sapiens
GSM5652196	Pancreas-Endothelium-Z00000430	Illumina NovaSeq 6000	Homo Sapiens
GSM5652197	Pancreas-Islet-Endothelium-Z0000042Y	Illumina NovaSeq 6000	Homo Sapiens
GSM5652198	Colon-Fibroblasts-Z0000042A	Illumina NovaSeq 6000	Homo Sapiens
GSM5652199	Colon-Fibroblasts-Z0000042C	Illumina NovaSeq 6000	Homo Sapiens
GSM5652200	Heart-Fibroblasts-Z0000043R	Illumina NovaSeq 6000	Homo Sapiens
GSM5652201	Heart-Fibroblasts-Z0000041V	Illumina NovaSeq 6000	Homo Sapiens
GSM5652202	Heart-Fibroblasts-Z0000041W	Illumina NovaSeq 6000	Homo Sapiens
GSM5652203	Heart-Fibroblasts-Z0000041X	Illumina NovaSeq 6000	Homo Sapiens
GSM5652204	Dermal-Fibroblasts-Z00000423	Illumina NovaSeq 6000	Homo Sapiens
GSM5652205	Skeletal-Muscle-Z00000427	Illumina NovaSeq 6000	Homo Sapiens
GSM5652206	Skeletal-Muscle-Z00000429	Illumina NovaSeq 6000	Homo Sapiens
GSM5652207	Aorta-Smooth-Muscle-Z0000041U	Illumina NovaSeq 6000	Homo Sapiens
GSM5652208	Coronary-Artery-Smooth-Muscle-Z00000420	Illumina NovaSeq 6000	Homo Sapiens
GSM5652209	Bladder-Smooth-Muscle-Z0000041Z	Illumina NovaSeq 6000	Homo Sapiens
GSM5652210	Prostate-Smooth-Muscle-Z0000041Y	Illumina NovaSeq 6000	Homo Sapiens
GSM5652211	Lung-Bronchus-Smooth-Muscle-Z00000421	Illumina NovaSeq 6000	Homo Sapiens
GSM5652212	Heart-Cardiomyocyte-Z0000044G	Illumina NovaSeq 6000	Homo Sapiens
GSM5652213	Heart-Cardiomyocyte-Z0000044K	Illumina NovaSeq 6000	Homo Sapiens
GSM5652214	Heart-Cardiomyocyte-Z0000044N	Illumina NovaSeq 6000	Homo Sapiens
GSM5652215	Heart-Cardiomyocyte-Z0000044P	Illumina NovaSeq 6000	Homo Sapiens
GSM5652216	Heart-Cardiomyocyte-Z0000044Q	Illumina NovaSeq 6000	Homo Sapiens
GSM5652217	Heart-Cardiomyocyte-Z0000044R	Illumina NovaSeq 6000	Homo Sapiens
GSM5652218	Bone-Osteoblasts-Z0000042Z	Illumina NovaSeq 6000	Homo Sapiens
GSM5652219	Oligodendrocytes-Z000000TK	Illumina NovaSeq 6000	Homo Sapiens
GSM5652220	Oligodendrocytes-Z0000042E	Illumina NovaSeq 6000	Homo Sapiens
GSM5652221	Oligodendrocytes-Z0000042L	Illumina NovaSeq 6000	Homo Sapiens
GSM5652222	Oligodendrocytes-Z0000042N	Illumina NovaSeq 6000	Homo Sapiens
GSM5652223	Cortex-Neuron-Z000000TF	Illumina NovaSeq 6000	Homo Sapiens
GSM5652224	Neuron-Z000000TH	Illumina NovaSeq 6000	Homo Sapiens
GSM5652225	Cortex-Neuron-Z0000042F	Illumina NovaSeq 6000	Homo Sapiens
GSM5652226	Cortex-Neuron-Z0000042H	Illumina NovaSeq 6000	Homo Sapiens
GSM5652227	Cortex-Neuron-Z0000042J	Illumina NovaSeq 6000	Homo Sapiens
GSM5652228	Cortex-Neuron-Z0000042M	Illumina NovaSeq 6000	Homo Sapiens
GSM5652229	Cortex-Neuron-Z0000042P	Illumina NovaSeq 6000	Homo Sapiens
GSM5652230	Cortex-Neuron-Z0000042K	Illumina NovaSeq 6000	Homo Sapiens
GSM5652231	Cerebellum-Neuron-Z000000TB	Illumina NovaSeq 6000	Homo Sapiens
GSM5652232	Cortex-Neuron-Z000000TD	Illumina NovaSeq 6000	Homo Sapiens
GSM5652233	Liver-Hepatocytes-Z000000R3	Illumina NovaSeq 6000	Homo Sapiens
GSM5652234	Liver-Hepatocytes-Z000000T3	Illumina NovaSeq 6000	Homo Sapiens
GSM5652235	Liver-Hepatocytes-Z0000043Q	Illumina NovaSeq 6000	Homo Sapiens
GSM5652236	Liver-Hepatocytes-Z0000044H	Illumina NovaSeq 6000	Homo Sapiens
GSM5652237	Liver-Hepatocytes-Z0000044M	Illumina NovaSeq 6000	Homo Sapiens
GSM5652238	Liver-Hepatocytes-Z00000431	Illumina NovaSeq 6000	Homo Sapiens
GSM5652239	Pancreas-Duct-Z0000043T	Illumina NovaSeq 6000	Homo Sapiens
GSM5652240	Pancreas-Duct-Z0000043U	Illumina NovaSeq 6000	Homo Sapiens
GSM5652241	Pancreas-Duct-Z0000043V	Illumina NovaSeq 6000	Homo Sapiens
GSM5652242	Pancreas-Duct-Z000000QZ	Illumina NovaSeq 6000	Homo Sapiens
GSM5652243	Pancreas-Acinar-Z000000QX	Illumina NovaSeq 6000	Homo Sapiens
GSM5652244	Pancreas-Acinar-Z0000043W	Illumina NovaSeq 6000	Homo Sapiens
GSM5652245	Pancreas-Acinar-Z0000043X	Illumina NovaSeq 6000	Homo Sapiens
GSM5652246	Pancreas-Acinar-Z0000043Y	Illumina NovaSeq 6000	Homo Sapiens
GSM5652247	Pancreas-Delta-Z00000451	Illumina NovaSeq 6000	Homo Sapiens
GSM5652248	Pancreas-Delta-Z00000454	Illumina NovaSeq 6000	Homo Sapiens
GSM5652249	Pancreas-Delta-Z00000457	Illumina NovaSeq 6000	Homo Sapiens
GSM5652250	Pancreas-Beta-Z00000452	Illumina NovaSeq 6000	Homo Sapiens
GSM5652251	Pancreas-Beta-Z00000455	Illumina NovaSeq 6000	Homo Sapiens
GSM5652252	Pancreas-Beta-Z00000458	Illumina NovaSeq 6000	Homo Sapiens
GSM5652253	Pancreas-Alpha-Z00000453	Illumina NovaSeq 6000	Homo Sapiens
GSM5652254	Pancreas-Alpha-Z00000456	Illumina NovaSeq 6000	Homo Sapiens
GSM5652255	Pancreas-Alpha-Z00000459	Illumina NovaSeq 6000	Homo Sapiens
GSM5652256	Kidney-Glomerular-Epithelium-Z0000045K	Illumina NovaSeq 6000	Homo Sapiens
GSM5652257	Kidney-Glomerular-Epithelium-Z0000045L	Illumina NovaSeq 6000	Homo Sapiens
GSM5652258	Kidney-Tubular-Epithelium-Z000000QH	Illumina NovaSeq 6000	Homo Sapiens
GSM5652259	Kidney-Tubular-Epithelium-Z0000043Z	Illumina NovaSeq 6000	Homo Sapiens
GSM5652260	Kidney-Tubular-Epithelium-Z00000440	Illumina NovaSeq 6000	Homo Sapiens
GSM5652261	Kidney-Glomerular-Podocytes-Z0000042W	Illumina NovaSeq 6000	Homo Sapiens
GSM5652262	Kidney-Glomerular-Podocytes-Z00000441	Illumina NovaSeq 6000	Homo Sapiens
GSM5652263	Kidney-Glomerular-Podocytes-Z00000442	Illumina NovaSeq 6000	Homo Sapiens
GSM5652264	Thyroid-Epithelium-Z0000042S	Illumina NovaSeq 6000	Homo Sapiens
GSM5652265	Thyroid-Epithelium-Z0000042T	Illumina NovaSeq 6000	Homo Sapiens
GSM5652266	Thyroid-Epithelium-Z0000042U	Illumina NovaSeq 6000	Homo Sapiens
GSM5652267	Fallopian-Epithelium-Z000000Q7	Illumina NovaSeq 6000	Homo Sapiens
GSM5652268	Fallopian-Epithelium-Z000000S9	Illumina NovaSeq 6000	Homo Sapiens
GSM5652269	Fallopian-Epithelium-Z000000UV	Illumina NovaSeq 6000	Homo Sapiens
GSM5652270	Ovary-Epithelium-Z000000QT	Illumina NovaSeq 6000	Homo Sapiens
GSM5652271	Endometrium-Epithelium-Z00000434	Illumina NovaSeq 6000	Homo Sapiens
GSM5652272	Endometrium-Epithelium-Z00000435	Illumina NovaSeq 6000	Homo Sapiens
GSM5652273	Endometrium-Epithelium-Z0000043S	Illumina NovaSeq 6000	Homo Sapiens
GSM5652274	Bone_marrow-Erythrocyte_progenitors-Z000000RF	Illumina NovaSeq 6000	Homo Sapiens
GSM5652275	Bone_marrow-Erythrocyte_progenitors-Z000000RH	Illumina NovaSeq 6000	Homo Sapiens
GSM5652276	Bone_marrow-Erythrocyte_progenitors-Z000000RK	Illumina NovaSeq 6000	Homo Sapiens
GSM5652277	Blood-T-CD3-Z000000TV	Illumina NovaSeq 6000	Homo Sapiens
GSM5652278	Blood-T-CD3-Z000000UP	Illumina NovaSeq 6000	Homo Sapiens
GSM5652279	Blood-T-CD4-Z000000TT	Illumina NovaSeq 6000	Homo Sapiens
GSM5652280	Blood-T-CD4-Z000000U7	Illumina NovaSeq 6000	Homo Sapiens
GSM5652281	Blood-T-CD4-Z000000UM	Illumina NovaSeq 6000	Homo Sapiens
GSM5652282	Blood-T-CD8-Z000000TR	Illumina NovaSeq 6000	Homo Sapiens
GSM5652283	Blood-T-CD8-Z000000U5	Illumina NovaSeq 6000	Homo Sapiens
GSM5652284	Blood-T-CD8-Z000000UK	Illumina NovaSeq 6000	Homo Sapiens
GSM5652285	Blood-T-CenMem-CD4-Z00000417	Illumina NovaSeq 6000	Homo Sapiens
GSM5652286	Blood-T-CenMem-CD4-Z0000041D	Illumina NovaSeq 6000	Homo Sapiens
GSM5652287	Blood-T-CenMem-CD4-Z0000041N	Illumina NovaSeq 6000	Homo Sapiens
GSM5652288	Blood-T-Eff-CD8-Z00000419	Illumina NovaSeq 6000	Homo Sapiens
GSM5652289	Blood-T-Eff-CD8-Z0000041F	Illumina NovaSeq 6000	Homo Sapiens
GSM5652290	Blood-T-Eff-CD8-Z0000041Q	Illumina NovaSeq 6000	Homo Sapiens
GSM5652291	Blood-T-EffMem-CD4-Z00000416	Illumina NovaSeq 6000	Homo Sapiens
GSM5652292	Blood-T-EffMem-CD4-Z0000041C	Illumina NovaSeq 6000	Homo Sapiens
GSM5652293	Blood-T-EffMem-CD4-Z0000041M	Illumina NovaSeq 6000	Homo Sapiens
GSM5652294	Blood-T-EffMem-CD8-Z0000041A	Illumina NovaSeq 6000	Homo Sapiens
GSM5652295	Blood-T-EffMem-CD8-Z0000041G	Illumina NovaSeq 6000	Homo Sapiens
GSM5652296	Blood-T-Naive-CD4-Z0000041E	Illumina NovaSeq 6000	Homo Sapiens
GSM5652297	Blood-T-Naive-CD8-Z0000041B	Illumina NovaSeq 6000	Homo Sapiens
GSM5652298	Blood-T-Naive-CD8-Z0000041H	Illumina NovaSeq 6000	Homo Sapiens
GSM5652299	Blood-NK-Z000000TM	Illumina NovaSeq 6000	Homo Sapiens
GSM5652300	Blood-NK-Z000000U1	Illumina NovaSeq 6000	Homo Sapiens
GSM5652301	Blood-NK-Z000000UF	Illumina NovaSeq 6000	Homo Sapiens
GSM5652302	Blood-Monocytes-Z000000TP	Illumina NovaSeq 6000	Homo Sapiens
GSM5652303	Blood-Monocytes-Z000000U3	Illumina NovaSeq 6000	Homo Sapiens
GSM5652304	Blood-Monocytes-Z000000UH	Illumina NovaSeq 6000	Homo Sapiens
GSM5652305	Colon-Macrophages-Z00000444	Illumina NovaSeq 6000	Homo Sapiens
GSM5652306	Colon-Macrophages-Z00000446	Illumina NovaSeq 6000	Homo Sapiens
GSM5652307	Liver-Macrophages-Z0000043P	Illumina NovaSeq 6000	Homo Sapiens
GSM5652308	Lung-Alveolar-Macrophages-Z00000448	Illumina NovaSeq 6000	Homo Sapiens
GSM5652309	Lung-Alveolar-Macrophages-Z0000044C	Illumina NovaSeq 6000	Homo Sapiens
GSM5652310	Lung-Interstitial-Macrophages-Z00000447	Illumina NovaSeq 6000	Homo Sapiens
GSM5652311	Lung-Interstitial-Macrophages-Z0000044D	Illumina NovaSeq 6000	Homo Sapiens
GSM5652312	Lung-Interstitial-Macrophages-Z0000044E	Illumina NovaSeq 6000	Homo Sapiens
GSM5652313	Blood-Granulocytes-Z000000TZ	Illumina NovaSeq 6000	Homo Sapiens
GSM5652314	Blood-Granulocytes-Z000000UD	Illumina NovaSeq 6000	Homo Sapiens
GSM5652315	Blood-Granulocytes-Z000000UT	Illumina NovaSeq 6000	Homo Sapiens
GSM5652316	Blood-B-Z000000TX	Illumina NovaSeq 6000	Homo Sapiens
GSM5652317	Blood-B-Z000000UB	Illumina NovaSeq 6000	Homo Sapiens
GSM5652318	Blood-B-Z000000UR	Illumina NovaSeq 6000	Homo Sapiens
GSM5652319	Blood-B-Mem-Z0000041J	Illumina NovaSeq 6000	Homo Sapiens
GSM5652320	Blood-B-Mem-Z0000041K	Illumina NovaSeq 6000	Homo Sapiens
GSM5652321	Epidermal-Keratinocytes-Z00000424	Illumina NovaSeq 6000	Homo Sapiens
GSM5652322	Tonsil-Palatine-Epithelium-Z000000QF	Illumina NovaSeq 6000	Homo Sapiens
GSM5652323	Tonsil-Palatine-Epithelium-Z000000RP	Illumina NovaSeq 6000	Homo Sapiens
GSM5652324	Tonsil-Palatine-Epithelium-Z000000RR	Illumina NovaSeq 6000	Homo Sapiens
GSM5652325	Tonsil-Pharyngeal-Epithelium-Z000000Q9	Illumina NovaSeq 6000	Homo Sapiens
GSM5652326	Tonsil-Pharyngeal-Epithelium-Z000000S1	Illumina NovaSeq 6000	Homo Sapiens
GSM5652327	Tongue-Epithelium-Z000000QV	Illumina NovaSeq 6000	Homo Sapiens
GSM5652328	Tongue-Epithelium-Z00000449	Illumina NovaSeq 6000	Homo Sapiens
GSM5652329	Tongue-Epithelium-Z0000044F	Illumina NovaSeq 6000	Homo Sapiens
GSM5652330	Tongue_base-Epithelium-Z0000044B	Illumina NovaSeq 6000	Homo Sapiens
GSM5652331	Larynx-Epithelium-Z000000QB	Illumina NovaSeq 6000	Homo Sapiens
GSM5652332	Esophagus-Epithelium-Z000000PZ	Illumina NovaSeq 6000	Homo Sapiens
GSM5652333	Esophagus-Epithelium-Z00000426	Illumina NovaSeq 6000	Homo Sapiens
GSM5652334	Pharynx-Epithelium-Z0000044A	Illumina NovaSeq 6000	Homo Sapiens
GSM5652335	Lung-Bronchus-Epithelium-Z000000QD	Illumina NovaSeq 6000	Homo Sapiens
GSM5652336	Lung-Bronchus-Epithelium-Z000000RZ	Illumina NovaSeq 6000	Homo Sapiens
GSM5652337	Lung-Bronchus-Epithelium-Z000000S5	Illumina NovaSeq 6000	Homo Sapiens
GSM5652338	Prostate-Epithelium-Z000000RV	Illumina NovaSeq 6000	Homo Sapiens
GSM5652339	Prostate-Epithelium-Z000000S3	Illumina NovaSeq 6000	Homo Sapiens
GSM5652340	Prostate-Epithelium-Z0000045F	Illumina NovaSeq 6000	Homo Sapiens
GSM5652341	Prostate-Epithelium-Z0000045G	Illumina NovaSeq 6000	Homo Sapiens
GSM5652342	Bladder-Epithelium-Z000000QM	Illumina NovaSeq 6000	Homo Sapiens
GSM5652343	Bladder-Epithelium-Z000000QP	Illumina NovaSeq 6000	Homo Sapiens
GSM5652344	Bladder-Epithelium-Z0000043F	Illumina NovaSeq 6000	Homo Sapiens
GSM5652345	Bladder-Epithelium-Z0000044L	Illumina NovaSeq 6000	Homo Sapiens
GSM5652346	Bladder-Epithelium-Z00000450	Illumina NovaSeq 6000	Homo Sapiens
GSM5652347	Breast-Luminal-Epithelium-Z000000V2	Illumina NovaSeq 6000	Homo Sapiens
GSM5652348	Breast-Luminal-Epithelium-Z000000VJ	Illumina NovaSeq 6000	Homo Sapiens
GSM5652349	Breast-Luminal-Epithelium-Z000000VN	Illumina NovaSeq 6000	Homo Sapiens
GSM5652350	Breast-Basal-Epithelium-Z000000V6	Illumina NovaSeq 6000	Homo Sapiens
GSM5652351	Breast-Basal-Epithelium-Z000000VG	Illumina NovaSeq 6000	Homo Sapiens
GSM5652352	Breast-Basal-Epithelium-Z000000VL	Illumina NovaSeq 6000	Homo Sapiens
GSM5652353	Breast-Basal-Epithelium-Z0000043E	Illumina NovaSeq 6000	Homo Sapiens
GSM5652354	Lung-Alveolar-Epithelium-Z000000T1	Illumina NovaSeq 6000	Homo Sapiens
GSM5652355	Lung-Alveolar-Epithelium-Z000000VC	Illumina NovaSeq 6000	Homo Sapiens
GSM5652356	Lung-Alveolar-Epithelium-Z000000VE	Illumina NovaSeq 6000	Homo Sapiens
GSM5652357	Lung-Pleura-Z0000042B	Illumina NovaSeq 6000	Homo Sapiens
GSM5652358	Gallbladder-Epithelium-Z00000432	Illumina NovaSeq 6000	Homo Sapiens
GSM5652359	Gastric-fundus-Epithelium-Z000000RX	Illumina NovaSeq 6000	Homo Sapiens
GSM5652360	Gastric-fundus-Epithelium-Z000000SK	Illumina NovaSeq 6000	Homo Sapiens
GSM5652361	Gastric-fundus-Epithelium-Z000000SV	Illumina NovaSeq 6000	Homo Sapiens
GSM5652362	Gastric-body-Epithelium-Z000000SD	Illumina NovaSeq 6000	Homo Sapiens
GSM5652363	Gastric-body-Epithelium-Z000000SM	Illumina NovaSeq 6000	Homo Sapiens
GSM5652364	Gastric-body-Epithelium-Z000000ST	Illumina NovaSeq 6000	Homo Sapiens
GSM5652365	Gastric-antrum-Epithelium-Z000000SF	Illumina NovaSeq 6000	Homo Sapiens
GSM5652366	Gastric-antrum-Epithelium-Z000000SP	Illumina NovaSeq 6000	Homo Sapiens
GSM5652367	Gastric-antrum-Epithelium-Z000000SR	Illumina NovaSeq 6000	Homo Sapiens
GSM5652368	Gastric-antrum-Endocrine-Z00000437	Illumina NovaSeq 6000	Homo Sapiens
GSM5652369	Gastric-antrum-Endocrine-Z00000438	Illumina NovaSeq 6000	Homo Sapiens
GSM5652370	Colon-Right-Epithelium-Z000000V0	Illumina NovaSeq 6000	Homo Sapiens
GSM5652371	Colon-Right-Epithelium-Z000000V8	Illumina NovaSeq 6000	Homo Sapiens
GSM5652372	Colon-Right-Endocrine-Z0000044S	Illumina NovaSeq 6000	Homo Sapiens
GSM5652373	Colon-Left-Epithelium-Z000000VA	Illumina NovaSeq 6000	Homo Sapiens
GSM5652374	Colon-Left-Endocrine-Z0000044J	Illumina NovaSeq 6000	Homo Sapiens
GSM5652375	Colon-Left-Endocrine-Z0000044T	Illumina NovaSeq 6000	Homo Sapiens
GSM5652376	Colon-Left-Epithelium-Z0000043B	Illumina NovaSeq 6000	Homo Sapiens
GSM5652377	Colon-Left-Epithelium-Z0000043C	Illumina NovaSeq 6000	Homo Sapiens
GSM5652378	Small-int-Epithelium-Z0000042V	Illumina NovaSeq 6000	Homo Sapiens
GSM5652379	Small-int-Epithelium-Z000000RT	Illumina NovaSeq 6000	Homo Sapiens
GSM5652380	Small-int-Epithelium-Z000000UW	Illumina NovaSeq 6000	Homo Sapiens
GSM5652381	Small-int-Epithelium-Z000000UY	Illumina NovaSeq 6000	Homo Sapiens
GSM5652382	Small-int-Endocrine-Z00000436	Illumina NovaSeq 6000	Homo Sapiens
GSM6810003	cfDNA_110000263	Illumina NovaSeq 6000	Homo Sapiens
GSM6810004	cfDNA_110000264	Illumina NovaSeq 6000	Homo Sapiens
GSM6810005	cfDNA_110027051	Illumina NovaSeq 6000	Homo Sapiens
GSM6810006	cfDNA_110027054	Illumina NovaSeq 6000	Homo Sapiens
GSM6810007	cfDNA_110029639	Illumina NovaSeq 6000	Homo Sapiens
GSM6810008	cfDNA_110029979	Illumina NovaSeq 6000	Homo Sapiens
GSM6810009	cfDNA_110032739	Illumina NovaSeq 6000	Homo Sapiens
GSM6810010	cfDNA_110032789	Illumina NovaSeq 6000	Homo Sapiens
GSM6810011	cfDNA_110033253	Illumina NovaSeq 6000	Homo Sapiens
GSM6810012	cfDNA_110033397	Illumina NovaSeq 6000	Homo Sapiens
GSM6810013	cfDNA_110033577	Illumina NovaSeq 6000	Homo Sapiens
GSM6810014	cfDNA_110033633	Illumina NovaSeq 6000	Homo Sapiens
GSM6810015	cfDNA_110033727	Illumina NovaSeq 6000	Homo Sapiens
GSM6810016	cfDNA_110033745	Illumina NovaSeq 6000	Homo Sapiens
GSM6810017	cfDNA_110033746	Illumina NovaSeq 6000	Homo Sapiens
GSM6810018	cfDNA_110033750	Illumina NovaSeq 6000	Homo Sapiens
GSM6810019	cfDNA_110033907	Illumina NovaSeq 6000	Homo Sapiens
GSM6810020	cfDNA_110033912	Illumina NovaSeq 6000	Homo Sapiens
GSM6810021	cfDNA_110033933	Illumina NovaSeq 6000	Homo Sapiens
GSM6810022	cfDNA_110036059	Illumina NovaSeq 6000	Homo Sapiens
GSM6810023	cfDNA_110036107	Illumina NovaSeq 6000	Homo Sapiens
GSM6810024	cfDNA_110036138	Illumina NovaSeq 6000	Homo Sapiens
GSM6810025	cfDNA_110036152	Illumina NovaSeq 6000	Homo Sapiens
GSM6810026	WBC_110000263	Illumina NovaSeq 6000	Homo Sapiens
GSM6810027	WBC_110000264	Illumina NovaSeq 6000	Homo Sapiens
GSM6810028	WBC_110027051	Illumina NovaSeq 6000	Homo Sapiens
GSM6810029	WBC_110027054	Illumina NovaSeq 6000	Homo Sapiens
GSM6810030	WBC_110029639	Illumina NovaSeq 6000	Homo Sapiens
GSM6810031	WBC_110029979	Illumina NovaSeq 6000	Homo Sapiens
GSM6810032	WBC_110032739	Illumina NovaSeq 6000	Homo Sapiens
GSM6810033	WBC_110032789	Illumina NovaSeq 6000	Homo Sapiens
GSM6810034	WBC_110033253	Illumina NovaSeq 6000	Homo Sapiens
GSM6810035	WBC_110033397	Illumina NovaSeq 6000	Homo Sapiens
GSM6810036	WBC_110033577	Illumina NovaSeq 6000	Homo Sapiens
GSM6810037	WBC_110033633	Illumina NovaSeq 6000	Homo Sapiens
GSM6810038	WBC_110033727	Illumina NovaSeq 6000	Homo Sapiens
GSM6810039	WBC_110033745	Illumina NovaSeq 6000	Homo Sapiens
GSM6810040	WBC_110033746	Illumina NovaSeq 6000	Homo Sapiens
GSM6810041	WBC_110033750	Illumina NovaSeq 6000	Homo Sapiens
GSM6810042	WBC_110033907	Illumina NovaSeq 6000	Homo Sapiens
GSM6810043	WBC_110033912	Illumina NovaSeq 6000	Homo Sapiens
GSM6810044	WBC_110033933	Illumina NovaSeq 6000	Homo Sapiens
GSM6810045	WBC_110036059	Illumina NovaSeq 6000	Homo Sapiens
GSM6810046	WBC_110036107	Illumina NovaSeq 6000	Homo Sapiens
GSM6810047	WBC_110036138	Illumina NovaSeq 6000	Homo Sapiens
GSM6810048	WBC_110036152	Illumina NovaSeq 6000	Homo Sapiens

## Sheet: CpG per CC
Cell type / tissue	# CpG
Adipocytes	26204953
Aorta-Endothelium	23912013
Bladder-Epithelial	24513467
Blood-B	25412046
Blood-Granulocytes	26022364
Blood-Monocytes	25476399
Blood-NK	25697254
Blood-T-CD3	25314880
Blood-T-CD4	25996280
Blood-T-CD8	25346611
Hepatocytes	26530848
Kidney-Glomerular-Endothelium	25892913
Kidney-Glomerular-Epithelial	25623349
Kidney-Glomerular-Podocytes	25768787
Kidney-Tubular-Endothelium	25798761
Kidney-Tubular-Epithelial	25216631
Lung-Alveolar-Endothelium	25118202
Pancreas-Endothelium	25463704
Saphenous-Vein-Endothelium	25816232
cfDNA	24941211
Erythrocyte_progenitors	26124646

## Sheet: CpG per CC overlap
CpG redundance (# of core collections)	# CpG
1	197160
2	125096
3	129320
4	146801
5	171409
6	197978
7	242943
8	211575
9	215507
10	224621
11	234799
12	247572
13	264125
14	288923
15	324538
16	398328
17	592985
18	1086848
19	2221214
20	4988577
21	15678715
