# Supplementary material for: Epigenetic signatures on plasma cell-free DNA to detect kidney allograft rejection in a non-invasive way: development of a 10-plex digital PCR assay
Source: Biomark Res. 2025 Sep 26;13:118. doi: 10.1186/s40364-025-00834-7 (PMC12465476; doi:10.1186/s40364-025-00834-7)
Supplement: Supplementary file 2 — Supplementary Material 2 [file 40364_2025_834_MOESM2_ESM.xlsx]

## Sheet: Metrology Analysis
SampleName	Total Nb Drop	Albumine_[C]	Albumine_NB Drop		GATA2_[C]	GATA2_NB Drop	GATA2 (%) expression	CTDP1_[C]	CTDP1_NB Drop	CTDP1 (%) expression	ASCL5_[C]	ASCL5_NB Drop	ASCL5 (%) expression	TNS2-AS1_[C]	TNS2-AS1_NB Drop	TSN2 (%) expression	PAX2_[C]	PAX2_NB Drop	PAX2 (%) expression	ARID3A_[C]	ARID3A_NB Drop	ARID3A (%) expression	RABDF2_[C]	RABDF2_NB Drop	RABDF2 (%) expression	LOC124903692_[C]	LOC124903692_NB Drop	LOC124903692 (%) expression	SEPT5_[C]	SEPT5_NB Drop	SEPT5 (%) expression
T 10 ng(1).1	31904	105.2	733		107.5	749	1.02186	99.6	694	0.946768	102.3	713	0.972433	71.7	501	0.681559	75.1	525	0.713878	84.9	584	0.807034	90.6	632	0.861217	104.4	727	0.992395	65.6	459	0.623574
T 10 ng(2).1	30299	119.9	792		117.8	778	0.982485	93	616	0.775646	108.9	720	0.908257	80.5	534	0.671393	81.9	543	0.683069	82.8	541	0.690575	77.2	512	0.64387	112.7	745	0.93995	65	432	0.542118
T 10 ng(3).1	29408	135.5	867		125.8	806	0.928413	107.2	688	0.791144	117.7	755	0.868635	88	566	0.649446	88.5	569	0.653137	84	532	0.619926	79.5	512	0.586716	129	826	0.95203	75.8	488	0.55941
T 3 ng(1).1	33285	135.6	982		43	315	0.317109	34.5	253	0.254425	43.7	320	0.322271	31.1	228	0.229351	29.6	217	0.218289	30.6	223	0.225664	18.3	134	0.134956	39.5	289	0.291298	26.9	197	0.198378
T 3 ng(2).1	37273	110.2	896		32.5	267	0.294918	25.9	213	0.235027	29.9	245	0.271325	20.2	166	0.183303	19.2	158	0.174229	27.8	227	0.252269	17.3	142	0.156987	34.3	281	0.311252	19.8	163	0.179673
T 3 ng(3).1	37155	145.9	1178		44.8	366	0.30706	41.7	341	0.285812	50.7	414	0.347498	34.2	280	0.234407	36.7	300	0.251542	36.5	297	0.250171	31.1	254	0.21316	46.2	377	0.316655	26.9	220	0.184373
T 1 ng(1).1	35453	114.3	884		12.1	95	0.105862	9.97	78	0.0872266	12.3	96	0.107612	8.31	65	0.0727034	7.92	62	0.0692913	12.67	99	0.110849	10.7	84	0.0936133	11.4	89	0.0997375	7.03	55	0.0615048
T 1 ng(2).2	36371	139.2	1101		16.7	134	0.119971	12.6	101	0.0905172	12.3	99	0.0883621	7.47	60	0.0536638	11.5	92	0.0826149	12.34	99	0.0886494	8.22	66	0.0590517	14.6	117	0.104885	5.36	43	0.0385057
T 1ng (3).1	27602	141.8	851		12.8	78	0.090268	12.6	77	0.0888575	13.1	80	0.0923836	11.8	72	0.0832158	10	61	0.0705219	10.64	65	0.0750353	8.7	53	0.061354	15.3	93	0.107898	7.06	43	0.0497884
T 0.3ng (1).1	32755	125.8	898		3.18	23	0.0252782	2.9	21	0.0230525	3.59	26	0.0285374	2.49	18	0.0197933	3.04	22	0.0241653	2.91	21	0.023132	1.94	14	0.0154213	4.42	32	0.0351351	3.18	23	0.0252782
T 0.3ng (2).1	28856	141.5	888		2.51	16	0.0177385	4.39	28	0.0310247	5.97	38	0.0421908	2.35	15	0.0166078	3.14	20	0.0221908	3.29	21	0.0232509	2.51	16	0.0177385	3.77	24	0.0266431	3.3	21	0.0233216
T 0.3ng (3).1	31454	163.4	1115		4.9	34	0.0299878	5.62	39	0.0343941	4.75	33	0.0290698	2.74	19	0.0167687	3.02	21	0.0184823	5.77	40	0.0353121	3.02	21	0.0184823	3.74	26	0.0228886	2.3	16	0.0140759
T 0.1ng (1).1	35741	148.2	1151		0.89	7	0.0060054	1.65	13	0.0111336	1.39	11	0.00937922	1.39	11	0.00937922	0.96	8	0.00647773	1.77	14	0.0119433	0.51	4	0.0034413	1.9	15	0.0128205	0.76	6	0.00512821
T 0.1ng (2).1	33512	165.9	1206		2.03	15	0.0122363	1.62	12	0.00976492	1.35	10	0.00813743	0.81	6	0.00488246	1.45	13	0.0087402	2.03	15	0.0122363	1.76	13	0.0106088	2.57	19	0.0154913	1.08	8	0.00650995
T 0.1ng (3).1	30459	161	1064		2.23	15	0.0138509	2.08	14	0.0129193	0.89	6	0.00552795	1.34	9	0.00832298	1.24	11	0.00770186	3.42	23	0.0212422	0.74	5	0.00459627	2.23	15	0.0138509	1.34	9	0.00832298
T 0.03ng (1).1	32918	163.7	1169		0.69	5	0.00421503	0.55	4	0.0033598	0.55	4	0.0033598	0.14	1	0.000855223	0.76	6	0.00464264	1.37	10	0.00836897	0.41	3	0.00250458	0.69	5	0.00421503	0.14	1	0.000855223
T 0.03ng(2).1	28612	123.3	769		0.79	5	0.00640714	0.79	5	0.00640714	0.32	2	0.0025953	0.32	2	0.0025953	0.5	4	0.00405515	1.27	8	0.0103001	0	0	0	0.79	5	0.00640714	0	0	0
T 0.03ng(3).1	33931	138.2	1020		0.27	2	0.00195369	0.4	3	0.00289436	0.67	5	0.00484805	0.27	2	0.00195369	0.37	2	0.00267728	1.06	8	0.00767004	0.13	1	0.000940666	0.67	5	0.00484805	0.27	2	0.00195369
In 5,5 uL volume per digital-PCR well	To calculate final DNA amount
	GATA2				CTDP1				PAX2				RHBDF2				ASCL5				TNS2-AS1				LOC124903692				SEPT5-GTP1				ARID3A
SampleName	Average Amount (cp/uL)	Std. Deviation (cp/uL)	Sensitivity (%)	Std.Deviation Sensitivity (%)	Average Amount (cp/uL)	Std. Deviation (cp/uL)	Sensitivity (%)	Std.Deviation Sensitivity (%)	Average Amount (cp/uL)	Std. Deviation (cp/uL)	Sensitivity (%)	Std.Deviation Sensitivity (%)	Average Amount (cp/uL)	Std. Deviation (cp/uL)	Sensitivity (%)	Std.Deviation Sensitivity (%)	Average Amount (cp/uL)	Std. Deviation (cp/uL)	Sensitivity (%)	Std.Deviation Sensitivity (%)	Average Amount (cp/uL)	Std. Deviation (cp/uL)	Sensitivity (%)	Std.Deviation Sensitivity (%)	Average Amount (cp/uL)	Std. Deviation (cp/uL)	Sensitivity (%)	Std.Deviation Sensitivity (%)	Average Amount (cp/uL)	Std. Deviation (cp/uL)	Sensitivity (%)	Std.Deviation Sensitivity (%)	Average Amount (cp/uL)	Std. Deviation (cp/uL)	Sensitivity (%)	Std.Deviation Sensitivity (%)
T + 10 ng in 0ng Unmethylated DNA	643.683	50.4573	0.977587	0.0469171	549.633	39.0823	0.837853	0.0946411	450.083	36.8514	0.683361	0.030372	453.383	39.4098	0.697267	0.144831	602.983	42.4938	0.916442	0.0523812	440.367	44.8725	0.667466	0.0164124	634.517	68.8321	0.961458	0.0274647	378.4	33.3828	0.575034	0.0429168	461.45	5.79461	0.705845	0.094484
T+ 3 ng in 7ng of Unmethylated DNA	220.55	36.5367	0.306362	0.0111118	187.183	43.5068	0.258421	0.0256273	156.75	48.4094	0.214687	0.0387824	122.283	42.3226	0.168368	0.0403249	227.883	58.21	0.313698	0.0388036	156.75	40.4428	0.215687	0.0281591	220	32.8115	0.306402	0.0133564	134.933	22.5455	0.187475	0.00973026	173.983	24.426	0.242701	0.0147921
T+ 1 ng in 9ng of Unmethylated DNA	76.2667	13.6322	0.105367	0.0148578	64.4783	8.35137	0.0888671	0.00164534	53.9367	9.88797	0.0741427	0.00736292	50.6367	7.2344	0.0713397	0.0193238	69.1167	2.54034	0.0961191	0.0101539	50.5633	12.629	0.069861	0.0149796	75.7167	11.4359	0.104174	0.0041267	35.6583	5.35123	0.049933	0.0115002	65.3583	5.9913	0.0915111	0.0180774
T+ 0.3 ng in 9,7ng of Unmethylated DNA	19.415	6.78063	0.0243348	0.00617887	23.6683	7.49138	0.0294904	0.00582442	16.8667	0.353601	0.0216128	0.0028853	13.695	2.97153	0.017214	0.00159646	26.235	6.54569	0.033266	0.00773371	13.8967	1.08663	0.0177233	0.00179454	21.8717	2.11327	0.0282223	0.00627413	16.0967	3.00309	0.0208919	0.00598335	21.945	8.54255	0.0272317	0.00699814
T+ 0.1 ng in 9,9ng of Unmethylated DNA	9.44167	3.97576	0.0106975	0.00414293	9.80833	1.41547	0.0112726	0.00158175	6.69167	1.35208	0.00763993	0.00113251	5.51833	3.65919	0.00621546	0.00384832	6.655	1.52817	0.00768153	0.00196569	6.49	1.76772	0.00752822	0.00235137	12.2833	1.84257	0.0140542	0.00134693	5.83	1.59784	0.00665371	0.00160223	13.2367	4.87932	0.0151406	0.00528619
T+ 0.03 ng in 9,97ng of Unmethylated DNA	3.20833	1.51757	0.00419195	0.00222681	3.19	1.08198	0.00422043	0.00190799	2.98833	1.09218	0.00379169	0.00100882	0.99	1.15238	0.00114842	0.00126515	2.82333	0.978217	0.00360105	0.00114559	1.33833	0.511037	0.0018014	0.000879976	3.94167	0.353601	0.00515674	0.00112819	0.751667	0.74267	0.000936304	0.000979366	6.78333	0.870206	0.0087797	0.00136228
Human Genome : 1 ng = 330 DNA copies	To convert in ng/uL final DNA amount
	GATA2				CTDP1				PAX2				RHBDF2				ASCL5				TNS2-AS1				LOC124903692				SEPT5-GTP1				ARID3A
SampleName	Average Amount (cp/uL)	Std. Deviation (cp/uL)	Sensitivity (%)	Std.Deviation Sensitivity (%)	Average Amount (cp/uL)	Std. Deviation (cp/uL)	Sensitivity (%)	Std.Deviation Sensitivity (%)	Average Amount (cp/uL)	Std. Deviation (cp/uL)	Sensitivity (%)	Std.Deviation Sensitivity (%)	Average Amount (cp/uL)	Std. Deviation (cp/uL)	Sensitivity (%)	Std.Deviation Sensitivity (%)	Average Amount (cp/uL)	Std. Deviation (cp/uL)	Sensitivity (%)	Std.Deviation Sensitivity (%)	Average Amount (cp/uL)	Std. Deviation (cp/uL)	Sensitivity (%)	Std.Deviation Sensitivity (%)	Average Amount (cp/uL)	Std. Deviation (cp/uL)	Sensitivity (%)	Std.Deviation Sensitivity (%)	Average Amount (cp/uL)	Std. Deviation (cp/uL)	Sensitivity (%)	Std.Deviation Sensitivity (%)	Average Amount (cp/uL)	Std. Deviation (cp/uL)	Sensitivity (%)	Std.Deviation Sensitivity (%)
T + 10 ng in 0ng Unmethylated DNA	1.95056	0.152901	0.977587	0.0469171	1.66556	0.118431	0.837853	0.0946411	1.36389	0.111671	0.683361	0.030372	1.37389	0.119424	0.697267	0.144831	1.82722	0.128769	0.916442	0.0523812	1.33444	0.135977	0.667466	0.0164124	1.92278	0.208582	0.961458	0.0274647	1.14667	0.10116	0.575034	0.0429168	1.39833	0.0175594	0.705845	0.094484
T+ 3 ng in 7ng of Unmethylated DNA	0.668333	0.110717	0.306362	0.0111118	0.567222	0.131839	0.258421	0.0256273	0.475	0.146695	0.214687	0.0387824	0.370556	0.12825	0.168368	0.0403249	0.690556	0.176394	0.313698	0.0388036	0.475	0.122554	0.215687	0.0281591	0.666667	0.0994289	0.306402	0.0133564	0.408889	0.0683198	0.187475	0.00973026	0.527222	0.0740183	0.242701	0.0147921
T+ 1 ng in 9ng of Unmethylated DNA	0.231111	0.0413096	0.105367	0.0148578	0.195389	0.0253072	0.0888671	0.00164534	0.163444	0.0299636	0.0741427	0.00736292	0.153444	0.0219224	0.0713397	0.0193238	0.209444	0.007698	0.0961191	0.0101539	0.153222	0.0382696	0.069861	0.0149796	0.229444	0.0346544	0.104174	0.0041267	0.108056	0.0162158	0.049933	0.0115002	0.198056	0.0181555	0.0915111	0.0180774
T+ 0.3 ng in 9,7ng of Unmethylated DNA	0.0588333	0.0205474	0.0243348	0.00617887	0.0717222	0.0227012	0.0294904	0.00582442	0.0511111	0.00107152	0.0216128	0.0028853	0.0415	0.00900463	0.017214	0.00159646	0.0795	0.0198354	0.033266	0.00773371	0.0421111	0.00329281	0.0177233	0.00179454	0.0662778	0.00640385	0.0282223	0.00627413	0.0487778	0.00910026	0.0208919	0.00598335	0.0665	0.0258865	0.0272317	0.00699814
T+ 0.1 ng in 9,9ng of Unmethylated DNA	0.0286111	0.0120477	0.0106975	0.00414293	0.0297222	0.00428931	0.0112726	0.00158175	0.0202778	0.0040972	0.00763993	0.00113251	0.0167222	0.0110884	0.00621546	0.00384832	0.0201667	0.00463081	0.00768153	0.00196569	0.0196667	0.00535672	0.00752822	0.00235137	0.0372222	0.00558354	0.0140542	0.00134693	0.0176667	0.00484195	0.00665371	0.00160223	0.0401111	0.0147858	0.0151406	0.00528619
T+ 0.03 ng in 9,97ng of Unmethylated DNA	0.00972222	0.00459871	0.00419195	0.00222681	0.00966667	0.00327872	0.00422043	0.00190799	0.00905556	0.00330964	0.00379169	0.00100882	0.003	0.00349205	0.00114842	0.00126515	0.00855556	0.00296429	0.00360105	0.00114559	0.00405556	0.0015486	0.0018014	0.000879976	0.0119444	0.00107152	0.00515674	0.00112819	0.00227778	0.00225051	0.000936304	0.000979366	0.0205556	0.00263699	0.0087797	0.00136228
Bilsulfite DNA loss assessment	GATA2 % DNA Loss	GATA2 STD. Normalized			CTDP1 % DNA Loss	CTDP1 STD. Normalized			PAX2 % DNA Loss	PAX2 STD. Normalized			RHBDF2 % DNA Loss	RHBDF2 STD. Normalized			ASCL5 % DNA Loss	ASCL5 STD. Normalized			TNS2-AS1 % DNA Loss	TNS2-AS1 STD. Normalized			LOC124903692 % DNA Loss	LOC124903692STD. Normalized			SEPT5 % DNA Loss	SEPT5 STD. Normalized			ARID3A % DNA Loss	ARID3A STD. Normalized
	0.804944	0.0783884			0.833444	0.0711061			0.863611	0.0818768			0.862611	0.0869239			0.817278	0.0704726			0.866556	0.101898			0.807722	0.10848			0.885333	0.0882209			0.860167	0.0125574
	0.777222	0.165662			0.810926	0.232429			0.841667	0.308832			0.876481	0.346103			0.769815	0.255438			0.841667	0.258008			0.777778	0.149143			0.863704	0.167086			0.824259	0.140393
	0.768889	0.178743			0.804611	0.129522			0.836556	0.183326			0.846556	0.142869			0.790556	0.0367544			0.846778	0.249766			0.770556	0.151036			0.891944	0.15007			0.801944	0.0916685
	0.803889	0.349247			0.760926	0.316515			0.82963	0.0209645			0.861667	0.216979			0.735	0.249502			0.85963	0.0781934			0.779074	0.0966213			0.837407	0.186566			0.778333	0.389271
	0.713889	0.421086			0.702778	0.144313			0.797222	0.202054			0.832778	0.663097			0.798333	0.229627			0.803333	0.272376			0.627778	0.150006			0.823333	0.274072			0.598889	0.368621
	0.675926	0.47301			0.677778	0.339178			0.698148	0.365481			0.9	1.16402			0.714815	0.346476			0.864815	0.381845			0.601852	0.0897084			0.924074	0.988031			0.314815	0.128286
